# Supplementary material for: Diurnal Variations in High Time-Resolved Molecular Distributions and Formation Mechanisms of Biogenic Secondary Organic Aerosols at Mt. Huang, East China
Source: Molecules. 2023 Aug 8;28(16):5939. doi: 10.3390/molecules28165939 (PMC10458846; doi:10.3390/molecules28165939)
Supplement: Supplementary file 1 [file molecules-28-05939-s001.zip]

Archive with 1 entries (1 files):
- molecules-2488177-supplementary.pdf
